# Supplementary material for: Exploring the smart wearable payment device adoption intention: Using the symmetrical and asymmetrical analysis methods
Source: Front Psychol. 2022 Sep 6;13:863544. doi: 10.3389/fpsyg.2022.863544 (PMC9485489; doi:10.3389/fpsyg.2022.863544)
Supplement: Supplementary file 1 [file Data_Sheet_1.CSV]

Timestamp	InformedconsentAsarespondentmyparticipationiscompletelyvoluntary	@1.Gender	@2.Age	@3.Ethnicity	@4.Maritalstatus	@5.Education	@6.Employmentstatus	@7.AverageMonthlyIncome	PEOU1.Itwouldbeeasytobecomeskillfulinusingwearablepaymentdevice	PEOU2.Interactionswithwearablepaymentdevicewouldbeclearandunders	PEOU3.Itwouldbeeasytofollowallthestepstousewearablepaymentdevice	PEOU4.Itwouldbeeasytointeractwithwearablepaymentdevice	PEOU5.Ilikethefactthatpaymentsdonethroughwearablepaymentdevicere	PEOU6.Ibelieveitiseasytotransfermoneythroughwearablepaymentdevic	PU1.Wearablepaymentdevicewouldbeusefulmodeofdoingyourbankingtran	PU2.UsingWearablepaymentdevicewouldmakethehandlingofbankingtrans	PU3.Wearablepaymentdeviceallowstodomybankingtransactionsmorequic	PU4.Theusetransactionsofthewearablepaymentdevicewouldimprovemyef	PU5.Ifindusingwearablepaymentdeviceusefulinmydailylife	T1.Wearablepaymentdevicesaretrustworthy	T2.Ibelievetheproductsandservicesprovidedbywearablepaymentdevice	T3.Ibelievewearablepaymentdevicesvendorswillkeeptheirpromisestoc	T4Ibelievethatincaseofanyissuethewearablepaymentdeviceproviderwi	T5.Ibelievethatthewearablepaymentdeviceprovidersfollowconsumerla	LC1.Ibelievethatusingwearablepaymentdeviceissuitableforme	LC2.Ibelievethatusingwearablepaymentdevicewillfitmylifestyle	LC3.UsingwearablepaymentdevicefitswellwiththewayIliketotransferm	LC4.Usingwearablepaymentdeviceiscompatiblewithmycurrentmoneytran	LC5.Usingwearablepaymentdeviceincreasesmyproductivityinmydailyli	LC6.Usingwearablepaymentdeviceenhancesmyeffectivenessinmydailyli	FC1.Ihavetheresourcesnecessarytousewearablepaymentdevice	FC2.Ihavetheknowledgenecessarytousewearablepaymentdevice	FC3.IcangethelpfromotherswhenIhavedifficultiesusingwearablepayme	FC4.WearablepaymentdeviceiscompatiblewithothertechnologiesIuse	FC5.Ihavetheresourcesnecessarytouseawearablepaymentdevice	SI1.PeoplewhoinfluencemybehaviorthinkthatIshouldusewearablepayme	SI2.PeoplewhoareimportanttomethinkthatIshouldusewearablepaymentd	SI3.PeoplewhoseopinionsIvaluepreferthatIusewearablepaymentdevice	SI4.Peoplewhoareimportanttomewouldrecommendtousewearablepaymentd	SI5.IdonotusewearablepaymentdevicebecausemyfamilythinksIshouldno	INT1Iwouldliketobuywearablepaymentdevicestotrysomeappsonthem	INT2Iamwillingtoprovidethenecessarypersonalinformationtotheservi	INT3Iwilltrywearablepaymentdevicesinthenearfuture	INT4Iwouldliketodotransactionsusingwearablepaymentdeviceinthenea	INT5Itrytousethewearablepaymentdeviceasmuchaspossible	INT6Ibelieveitisworthwhileformetousewearablepaymentdevices
1/30/2021	I Agree	1	1	1	1	3	5	1	5	5	5	5	5	5	4	5	5	4	5	5	5	5	5	5	5	5	5	5	5	4	5	5	5	5	4	5	5	5	5	1	7	7	7	7	7	7
1/30/2021	I Agree	1	1	1	1	2	5	1	5	5	4	4	4	5	4	5	5	4	5	4	5	5	4	4	5	5	5	4	3	5	4	4	4	4	5	5	4	4	4	5	7	6	6	5	7	6
1/30/2021	I Agree	2	1	1	1	4	5	1	4	4	4	4	3	5	5	4	3	4	3	4	3	5	4	3	4	4	3	4	4	3	4	4	4	3	3	4	4	4	4	3	5	6	4	6	5	5
1/30/2021	I Agree	2	2	1	1	3	5	1	5	5	5	5	5	5	5	5	5	5	5	5	5	5	5	4	5	5	5	5	5	5	4	5	4	5	5	3	3	5	3	2	6	7	5	6	6	7
1/30/2021	I Agree	2	1	1	1	3	5	1	4	5	5	5	5	5	5	5	5	5	5	5	5	5	5	5	5	5	5	5	5	5	5	5	5	5	5	5	5	5	5	5	7	7	7	7	7	7
1/30/2021	I Agree	2	1	1	1	3	5	6	5	4	4	5	5	4	4	5	4	5	4	5	4	5	4	4	5	4	4	5	4	5	4	4	5	4	3	4	4	4	4	5	5	6	5	7	5	6
1/30/2021	I Agree	1	1	1	1	3	5	5	5	5	5	5	5	4	3	4	3	3	4	3	4	3	4	3	4	3	4	3	3	4	3	4	3	4	3	3	3	4	3	3	4	4	4	4	4	4
1/30/2021	I Agree	2	1	1	1	3	5	1	5	5	4	5	5	5	4	4	5	4	5	4	4	5	5	5	4	4	5	4	5	5	5	4	5	4	4	3	5	5	5	5	5	5	7	6	7	6
1/30/2021	I Agree	2	1	1	1	3	5	1	4	5	4	4	5	5	3	4	5	4	2	2	3	3	3	4	4	4	5	4	3	3	4	3	3	2	4	2	3	3	4	2	7	2	7	7	5	6
1/30/2021	I Agree	2	1	1	1	3	3	1	4	4	4	4	4	4	4	4	4	4	5	3	4	3	3	4	3	3	3	4	4	3	3	4	4	3	3	3	3	3	3	2	2	3	4	4	3	3
1/30/2021	I Agree	2	1	1	1	3	5	1	4	4	4	4	5	5	5	5	5	4	5	3	4	4	4	4	4	4	4	4	5	5	4	5	4	5	4	4	4	4	3	2	4	4	4	5	5	5
1/30/2021	I Agree	2	1	1	1	3	5	1	4	3	3	3	4	2	4	4	5	4	5	4	4	4	3	4	3	3	2	2	3	3	4	2	3	4	3	2	4	4	2	4	4	4	5	5	4	6
1/30/2021	I Agree	2	1	1	1	3	5	1	3	3	3	3	3	3	3	3	3	3	3	3	3	3	3	3	3	3	3	3	3	3	3	3	3	3	3	3	3	3	3	3	4	4	4	4	4	4
1/30/2021	I Agree	2	1	1	1	3	5	1	4	5	5	4	4	5	4	4	4	4	4	5	5	4	4	4	5	4	4	5	5	4	4	4	4	4	5	4	4	5	5	4	6	6	6	6	6	6
1/30/2021	I Agree	2	1	1	1	3	5	1	5	4	3	3	4	5	5	4	5	5	3	3	4	3	3	5	5	4	4	3	3	5	4	4	5	4	5	3	2	3	2	2	5	5	5	6	7	6
1/30/2021	I Agree	2	1	1	1	3	5	1	5	4	4	3	4	5	5	4	4	4	4	3	4	3	3	4	5	5	4	4	4	5	5	5	4	4	4	4	4	4	4	2	4	4	6	6	6	6
1/30/2021	I Agree	1	1	1	1	3	5	1	4	5	5	4	5	4	4	4	3	4	3	3	4	3	4	3	5	4	3	4	3	5	5	5	4	4	5	3	3	3	3	3	6	4	6	6	5	5
1/30/2021	I Agree	2	1	1	1	3	5	1	4	4	4	3	3	4	4	4	4	4	4	4	4	4	3	3	3	3	3	4	4	3	3	3	3	3	3	4	4	3	3	3	5	3	4	4	5	6
1/30/2021	I Agree	1	1	1	1	3	5	1	3	3	4	3	3	3	2	3	3	2	3	3	2	3	3	3	3	2	2	2	3	3	2	4	4	3	2	3	3	3	3	3	5	5	4	4	3	3
1/30/2021	I Agree	2	1	1	1	3	5	1	5	5	4	5	5	5	4	4	4	5	5	5	5	5	5	5	5	5	5	4	5	4	5	5	5	5	5	4	4	5	5	5	7	6	6	7	7	7
1/30/2021	I Agree	1	1	1	1	2	5	1	5	5	5	5	4	5	5	5	5	5	5	4	5	5	4	5	5	5	5	5	5	5	5	5	5	5	5	5	5	3	4	2	7	4	6	5	6	5
1/30/2021	I Agree	2	1	1	1	3	5	1	5	4	4	5	3	4	4	4	3	3	4	4	3	4	3	4	3	3	4	4	2	4	4	4	3	4	4	5	5	4	3	2	3	4	4	5	5	5
1/30/2021	I Agree	2	1	1	1	3	5	1	4	4	4	4	5	5	4	4	4	4	5	4	5	4	4	4	4	4	4	4	4	4	4	5	4	5	5	4	4	4	5	1	6	5	6	6	6	6
1/30/2021	I Agree	2	1	1	1	2	5	2	5	5	4	5	5	4	5	5	4	5	5	5	5	4	5	5	5	5	5	4	4	5	5	5	4	5	5	4	5	5	4	5	7	7	6	7	6	7
1/30/2021	I Agree	1	1	1	1	3	5	1	4	3	4	3	5	4	5	5	5	4	4	2	2	3	5	4	4	3	4	5	4	4	2	4	4	5	2	4	4	4	3	4	5	3	6	6	6	5
1/30/2021	I Agree	2	1	1	1	3	5	1	5	4	5	5	4	4	5	4	5	5	5	3	3	4	5	4	5	5	5	5	5	5	4	4	3	3	3	3	3	3	4	2	6	5	5	6	5	6
1/30/2021	I Agree	2	2	1	2	2	4	2	4	4	5	4	4	5	4	5	4	5	5	5	5	5	5	5	5	5	5	5	5	4	5	5	5	4	5	4	5	5	4	5	5	5	7	5	7	7
1/30/2021	I Agree	2	1	1	1	3	5	1	3	3	3	5	4	4	4	4	3	3	3	3	3	3	3	3	4	3	4	3	3	3	3	3	3	3	3	3	3	3	3	3	4	4	4	4	4	4
1/30/2021	I Agree	2	1	1	1	3	1	1	4	4	4	4	3	3	3	3	3	3	3	3	3	3	3	3	4	4	4	4	3	4	4	4	4	4	4	4	3	3	4	3	5	5	5	4	6	5
1/30/2021	I Agree	2	1	1	1	3	5	1	4	4	4	4	4	4	4	4	4	4	4	4	4	4	4	4	4	4	4	4	4	4	4	4	4	4	4	4	4	4	4	4	5	5	5	5	5	5
1/30/2021	I Agree	2	1	1	1	3	5	1	4	4	3	3	5	4	4	4	5	4	3	4	4	4	3	4	2	2	3	3	3	3	2	3	4	4	3	3	2	3	3	2	5	5	6	6	5	5
1/31/2021	I Agree	2	1	1	1	3	5	1	4	3	3	3	3	5	4	3	5	3	4	4	3	4	4	3	3	3	5	5	3	3	5	4	5	3	3	3	4	3	4	4	4	5	4	4	4	5
1/31/2021	I Agree	2	1	1	1	3	5	1	5	3	4	4	5	5	5	5	5	4	5	3	3	3	4	4	5	5	5	5	4	4	4	5	5	4	4	4	4	4	5	3	6	5	6	6	6	4
1/31/2021	I Agree	2	1	1	1	3	5	1	4	4	4	5	4	4	5	5	5	5	5	3	4	4	4	4	5	5	4	4	3	3	4	4	4	4	4	5	3	4	4	2	3	4	6	6	6	6
1/31/2021	I Agree	2	1	1	1	3	5	1	5	5	5	5	5	5	5	5	5	5	5	5	5	5	5	5	5	5	5	5	5	5	5	5	5	5	5	5	5	5	5	5	7	7	7	7	7	7
1/31/2021	I Agree	1	1	4	1	2	5	1	3	2	4	2	5	3	4	4	1	4	5	1	4	2	4	3	1	1	3	2	4	4	1	1	4	2	4	3	3	1	2	2	5	4	1	5	3	6
1/31/2021	I Agree	2	1	1	1	3	5	1	5	5	5	5	5	5	5	5	5	5	5	4	4	4	4	4	5	5	4	4	5	5	5	5	5	5	5	4	4	4	4	1	2	2	7	7	6	7
1/31/2021	I Agree	2	1	1	1	3	5	1	4	4	5	5	4	4	5	4	4	4	4	4	4	4	3	3	4	4	4	4	4	4	5	4	4	4	5	3	3	3	3	1	5	4	6	6	6	6
1/31/2021	I Agree	2	1	4	1	3	5	1	3	4	4	4	4	4	4	4	4	4	4	4	4	4	4	4	4	4	4	4	4	4	4	4	4	4	4	4	4	4	4	4	5	5	6	6	6	6
1/31/2021	I Agree	2	1	1	1	3	5	1	5	5	5	5	5	5	5	5	5	5	5	5	5	5	5	5	5	5	5	5	5	5	5	5	5	5	5	5	3	5	5	5	7	7	7	7	7	7
1/31/2021	I Agree	1	1	4	1	3	5	1	3	3	3	4	3	4	4	4	1	1	2	2	2	3	2	1	2	2	3	1	1	2	1	2	2	2	1	2	1	2	2	5	2	1	1	1	2	1
1/31/2021	I Agree	1	1	1	1	3	5	1	4	4	3	4	4	4	4	2	3	3	4	3	3	3	4	5	3	4	4	3	4	3	4	4	2	4	3	3	4	4	3	2	7	5	6	4	3	6
1/31/2021	I Agree	1	1	1	1	3	5	1	3	3	3	3	3	3	3	3	3	3	3	3	3	3	3	3	3	3	3	3	3	3	3	3	3	3	3	3	3	3	3	2	4	4	4	4	4	4
1/31/2021	I Agree	2	1	1	1	3	5	1	5	5	5	5	5	5	5	5	5	5	5	5	5	5	5	5	5	5	5	5	5	5	5	5	5	5	5	3	3	3	3	1	4	6	7	7	7	7
1/31/2021	I Agree	1	1	1	1	3	5	1	4	4	5	4	4	3	4	4	5	5	3	4	4	3	5	5	4	4	4	5	4	3	5	5	4	5	4	3	3	4	4	3	5	4	4	5	6	6
1/31/2021	I Agree	2	1	1	1	3	5	1	4	4	5	4	4	4	4	5	4	4	4	4	4	4	4	5	4	4	4	4	4	4	4	4	4	4	3	3	3	3	3	1	5	5	5	5	5	4
1/31/2021	I Agree	2	1	1	1	3	5	1	4	4	4	4	4	4	4	4	4	4	4	4	4	4	4	4	4	4	4	4	4	4	4	4	4	4	4	4	4	4	4	4	6	6	5	5	5	5
1/31/2021	I Agree	2	1	1	1	3	5	1	4	4	4	4	4	4	4	4	5	4	4	4	3	3	4	4	4	4	4	4	4	4	4	4	4	4	4	2	2	2	2	4	3	5	6	6	6	6
1/31/2021	I Agree	2	2	1	1	3	5	2	5	5	5	5	5	5	5	5	5	5	5	5	5	5	4	5	5	5	5	5	5	5	5	5	5	5	5	5	3	4	4	2	6	6	7	7	7	7
1/31/2021	I Agree	2	2	1	1	3	1	2	5	5	5	5	5	5	5	5	5	5	5	5	5	5	5	5	5	5	5	5	5	5	5	5	5	5	5	4	4	4	4	1	7	7	7	7	7	7
1/31/2021	I Agree	1	1	1	1	3	5	1	4	5	4	5	5	5	5	4	5	3	3	3	3	4	4	4	3	3	3	4	3	3	4	3	5	5	4	3	3	3	3	3	7	6	7	7	5	5
1/31/2021	I Agree	1	1	1	1	3	5	1	3	4	4	3	4	5	5	5	4	4	3	3	4	5	4	4	4	4	3	3	4	4	4	5	5	5	4	4	3	3	3	3	3	4	5	5	5	5
1/31/2021	I Agree	2	1	1	1	3	5	1	5	4	4	5	5	4	4	5	5	4	5	3	4	3	5	5	4	5	5	4	5	4	5	4	5	4	3	4	4	4	5	4	5	6	5	6	5	6
1/31/2021	I Agree	2	1	1	1	3	5	1	5	4	5	4	5	4	5	4	5	4	5	4	5	5	4	4	5	4	5	5	5	4	5	5	5	4	5	4	5	5	5	4	7	6	7	7	7	7
1/31/2021	I Agree	2	1	1	1	3	5	1	4	5	5	5	5	5	4	4	5	5	5	3	3	3	3	4	5	5	5	5	5	5	5	5	5	5	5	3	3	4	3	3	7	7	7	7	7	7
2/1/2021	I Agree	1	1	1	1	1	2	2	4	5	5	5	5	5	5	5	5	5	5	4	5	4	4	5	5	5	5	5	3	4	4	5	4	5	5	5	5	5	5	2	7	6	7	6	6	6
2/1/2021	I Agree	1	1	1	1	3	5	1	4	4	4	4	5	5	4	5	5	4	4	4	4	5	4	5	4	4	4	4	4	4	4	4	4	4	4	4	4	4	4	4	5	5	5	4	4	4
2/1/2021	I Agree	1	1	1	1	3	5	1	4	5	4	5	4	4	4	5	4	5	4	4	5	5	5	4	4	4	5	4	5	4	4	5	5	4	5	4	4	4	5	4	5	5	6	6	5	5
2/1/2021	I Agree	2	1	1	1	3	5	1	5	4	3	3	4	3	4	2	3	4	3	5	4	2	3	3	4	5	3	4	2	3	5	4	3	5	4	3	5	2	4	3	7	6	3	4	5	6
2/1/2021	I Agree	2	1	1	1	3	5	1	3	3	4	3	4	5	4	3	4	3	5	3	2	3	3	4	4	5	5	2	4	4	3	3	3	4	4	3	4	3	3	5	5	6	6	6	6	7
2/1/2021	I Agree	2	1	1	1	3	5	1	5	4	4	4	4	4	5	3	4	4	4	3	3	4	3	4	4	4	4	4	4	4	3	4	4	4	3	4	4	4	4	2	4	4	4	4	4	4
2/1/2021	I Agree	1	1	1	1	3	5	1	5	5	5	5	5	4	4	5	5	5	5	5	4	5	4	5	4	5	5	4	4	4	5	5	4	4	5	4	5	4	5	4	7	6	7	7	6	6
2/1/2021	I Agree	2	1	1	1	3	5	1	4	4	4	4	4	4	4	4	4	4	4	3	3	3	3	4	4	4	3	3	4	4	2	3	4	4	3	4	4	4	4	3	5	4	4	5	4	4
2/1/2021	I Agree	2	3	3	2	3	5	1	5	4	5	4	5	5	4	5	5	4	5	5	5	5	5	5	5	5	5	5	5	5	5	5	4	4	4	4	3	3	4	1	4	4	6	6	7	6
2/1/2021	I Agree	2	1	1	1	3	5	1	4	3	3	3	5	4	5	5	4	4	2	3	4	3	4	4	5	5	3	5	5	5	3	5	5	5	2	2	2	3	3	2	3	2	5	5	3	5
2/2/2021	I Agree	1	1	4	1	3	5	1	3	4	4	4	5	5	4	4	4	3	4	3	3	4	3	3	5	4	4	3	2	3	5	5	4	4	5	3	4	3	4	2	4	5	4	4	6	6
2/2/2021	I Agree	1	1	1	1	3	5	1	4	4	5	4	3	4	4	4	5	4	4	5	4	3	4	3	4	4	3	4	3	4	5	4	3	4	3	4	4	3	4	5	5	6	5	6	7	6
2/2/2021	I Agree	2	1	1	1	3	5	1	5	5	5	5	5	5	5	5	5	5	5	4	4	4	4	4	4	4	4	4	4	4	3	4	2	4	4	1	1	1	1	2	6	6	6	6	6	6
2/2/2021	I Agree	2	1	1	1	3	5	1	4	4	4	4	4	4	4	4	4	4	3	2	4	3	4	4	4	4	4	4	4	4	4	4	4	4	4	3	4	3	3	4	5	5	6	6	6	6
2/2/2021	I Agree	2	3	1	1	3	5	1	5	5	5	5	5	5	5	2	5	2	5	3	3	4	4	4	5	5	5	5	3	3	4	5	4	5	5	5	5	5	3	4	7	7	7	7	5	7
2/2/2021	I Agree	1	1	1	1	3	5	1	4	4	4	4	4	4	4	4	4	4	4	4	4	4	4	4	4	4	4	4	4	4	4	4	4	4	4	4	4	4	4	4	5	5	5	5	5	4
2/2/2021	I Agree	2	1	1	1	3	5	1	3	4	4	3	3	4	5	5	5	4	3	4	4	3	3	3	3	4	4	2	3	3	4	4	3	5	3	4	3	3	5	4	4	3	5	4	4	5
2/2/2021	I Agree	1	1	1	1	3	5	2	3	3	4	4	4	4	4	4	4	4	5	4	5	5	3	5	4	4	5	5	5	5	5	5	5	5	5	5	5	5	5	5	7	7	7	7	7	6
2/2/2021	I Agree	2	1	1	1	3	5	1	4	4	3	5	4	3	4	4	4	3	3	5	4	5	4	4	4	3	4	5	3	5	3	4	3	5	4	4	3	4	5	3	6	5	4	6	4	6
2/2/2021	I Agree	2	2	1	2	4	1	2	5	5	5	5	5	5	4	5	5	4	5	3	3	3	4	5	5	5	5	5	5	5	5	5	5	5	5	5	4	3	4	2	5	7	7	7	7	6
2/2/2021	I Agree	2	1	2	1	3	5	1	4	5	5	4	5	5	5	5	5	4	3	3	3	3	3	4	3	4	5	4	4	3	4	4	5	4	4	3	3	4	3	4	5	5	4	4	4	5
2/2/2021	I Agree	2	5	1	2	3	4	6	4	4	4	4	4	4	4	4	4	4	3	3	3	3	4	3	4	3	3	4	4	3	3	4	3	3	3	4	4	4	5	4	6	6	6	6	5	6
2/2/2021	I Agree	1	3	1	1	3	1	3	5	4	4	4	5	3	5	4	3	5	5	4	3	3	4	5	4	4	3	4	5	4	5	5	5	5	5	4	3	5	4	1	5	4	6	6	6	4
2/2/2021	I Agree	1	1	1	1	3	5	1	5	5	5	5	5	5	5	5	5	5	5	5	5	5	5	5	5	5	5	5	5	5	5	5	5	5	5	5	5	5	5	5	7	7	7	7	7	7
2/2/2021	I Agree	1	1	1	1	2	5	1	4	4	4	4	4	4	4	4	4	5	5	4	3	3	4	4	4	3	3	4	3	3	5	5	4	4	4	3	3	3	3	1	3	6	6	6	6	6
2/2/2021	I Agree	1	1	1	1	3	5	1	5	5	5	5	5	5	5	5	5	5	5	4	4	4	4	5	5	5	5	5	5	5	4	5	3	5	5	4	4	5	4	3	7	7	7	7	7	7
2/2/2021	I Agree	1	1	1	1	3	5	1	5	5	5	4	5	5	4	4	4	4	5	4	5	4	4	4	5	5	5	5	4	4	4	5	5	4	5	5	4	4	5	5	7	6	7	7	7	7
2/2/2021	I Agree	2	1	4	1	3	5	1	4	4	4	4	5	5	3	3	3	4	4	4	4	4	4	4	4	4	3	3	4	4	3	4	4	3	3	4	3	4	3	3	5	4	4	4	5	5
2/2/2021	I Agree	1	1	1	1	3	2	1	4	4	4	3	4	3	4	5	4	5	4	3	4	4	3	5	4	4	4	3	4	3	4	5	4	4	3	3	5	4	3	5	6	6	6	7	6	6
2/2/2021	I Agree	2	1	1	1	3	2	1	4	5	4	4	5	5	5	4	5	4	4	3	3	3	4	5	5	4	4	4	3	4	5	4	3	5	5	3	2	3	3	2	5	6	5	6	5	6
2/2/2021	I Agree	2	1	1	1	3	5	1	3	4	5	4	4	5	5	5	4	4	3	3	3	4	3	5	4	2	5	4	3	2	2	1	5	4	1	2	2	2	2	1	3	2	6	5	4	3
2/2/2021	I Agree	2	1	1	1	3	5	1	4	4	4	4	4	4	4	4	4	4	4	4	4	4	4	4	4	4	4	4	4	4	4	4	4	4	4	4	4	4	4	4	6	6	6	6	6	6
2/2/2021	I Agree	2	1	1	1	3	5	2	5	4	4	5	5	5	5	5	4	5	4	2	3	3	2	4	3	3	3	4	3	3	4	4	4	3	4	4	2	3	1	1	1	3	7	5	7	7
2/2/2021	I Agree	2	1	1	1	3	2	1	5	4	5	5	4	5	5	5	5	5	4	5	5	5	5	4	5	5	5	5	5	4	5	5	5	5	5	4	5	5	4	3	5	6	7	6	5	5
2/2/2021	I Agree	2	1	1	1	2	1	2	4	4	3	3	4	4	3	4	4	3	4	3	3	3	4	4	4	4	4	4	3	3	2	2	3	3	3	4	3	3	3	2	3	3	5	4	3	4
2/2/2021	I Agree	1	1	1	1	3	5	1	3	3	3	3	3	4	4	2	4	3	4	2	4	4	3	4	2	3	4	4	2	4	5	4	4	4	3	3	4	2	4	3	5	5	4	5	5	3
2/2/2021	I Agree	2	3	1	1	2	1	1	4	4	5	5	5	5	3	3	4	4	3	4	4	5	5	4	4	4	4	4	4	4	4	4	5	4	3	4	3	3	3	4	3	6	6	4	3	4
2/2/2021	I Agree	2	1	1	1	3	5	1	4	4	4	4	4	5	5	5	5	5	5	4	4	4	4	5	5	5	5	4	5	5	5	4	4	4	4	4	4	4	4	4	5	5	6	5	6	6
2/2/2021	I Agree	2	1	4	1	3	5	1	3	3	3	3	3	3	3	3	3	3	3	3	3	3	3	3	3	3	3	3	3	3	3	3	3	3	3	3	3	3	3	3	4	4	4	4	4	4
2/2/2021	I Agree	2	1	1	1	3	5	1	4	3	3	3	5	4	2	2	3	3	3	1	2	2	3	2	3	3	2	3	3	2	3	3	3	3	2	1	1	1	2	3	4	4	4	3	4	3
2/2/2021	I Agree	2	1	1	1	3	5	1	5	4	4	5	5	5	5	5	5	5	5	4	4	4	4	4	4	4	4	4	5	5	5	4	5	5	5	5	4	4	5	1	5	6	6	6	6	6
2/2/2021	I Agree	1	1	1	1	3	5	1	4	4	4	4	5	4	3	4	4	4	4	2	3	2	3	4	3	3	4	3	4	4	3	4	4	4	4	3	3	3	3	3	5	3	6	5	4	5
2/2/2021	I Agree	2	1	1	1	3	5	1	4	4	5	5	3	3	5	5	5	3	2	3	2	3	2	5	3	3	2	4	3	3	3	3	4	3	4	2	2	3	2	3	4	3	4	4	5	4
2/2/2021	I Agree	2	1	1	1	1	5	1	4	4	4	4	3	4	4	4	4	4	3	2	3	3	4	3	2	2	2	3	2	2	3	3	3	3	4	3	3	3	3	4	3	4	3	4	3	3
2/2/2021	I Agree	2	1	4	1	3	5	1	5	4	4	3	4	3	3	4	5	5	3	3	4	3	4	3	3	5	3	4	2	4	4	5	5	3	4	2	1	2	2	3	2	3	4	5	6	4
2/2/2021	I Agree	1	2	1	1	3	1	2	5	5	5	5	5	5	5	4	4	5	5	4	5	3	4	4	5	5	5	5	3	3	1	4	3	5	4	4	4	3	4	1	6	5	7	7	7	7
2/2/2021	I Agree	2	1	1	1	3	5	1	4	4	4	4	4	4	4	3	4	5	3	5	4	5	5	4	4	5	4	5	4	4	4	4	3	5	3	5	4	4	4	4	5	6	5	6	5	5
2/2/2021	I Agree	2	5	1	1	2	1	4	3	3	3	3	3	3	3	3	3	3	3	3	3	3	3	3	3	3	3	3	3	3	2	2	2	2	2	2	2	2	2	3	3	2	3	3	2	2
2/2/2021	I Agree	2	2	1	1	1	1	3	3	3	3	3	3	3	3	3	3	3	3	3	3	3	3	3	3	3	3	3	3	3	3	3	3	3	3	3	3	3	3	3	3	4	4	3	4	4
2/2/2021	I Agree	2	2	3	1	2	1	2	4	4	4	4	4	4	4	4	4	4	4	4	4	4	4	4	4	4	4	4	4	4	4	4	4	4	4	4	4	4	4	2	5	5	5	5	5	5
2/2/2021	I Agree	2	2	1	1	3	1	2	4	4	4	4	5	5	5	5	5	5	5	4	4	4	5	4	5	5	5	5	5	5	5	5	5	5	5	5	5	5	3	1	5	6	6	6	6	6
2/2/2021	I Agree	2	2	1	1	3	5	1	3	4	4	4	5	5	5	5	5	5	4	3	3	4	3	4	4	4	5	4	3	3	3	4	5	4	3	4	4	4	4	2	6	5	6	6	6	6
2/2/2021	I Agree	2	1	1	1	3	5	1	4	4	4	4	4	4	4	4	4	3	2	2	3	4	3	4	3	3	3	2	4	4	2	2	4	4	2	1	1	1	2	3	2	6	6	6	5	6
2/2/2021	I Agree	2	1	1	1	1	5	1	5	5	5	5	5	4	4	5	4	4	5	3	4	3	4	4	5	5	4	4	3	3	4	4	5	4	4	3	3	3	2	1	4	5	6	6	6	5
2/2/2021	I Agree	2	1	1	1	3	5	1	4	3	3	4	4	4	4	4	5	4	3	3	3	3	4	3	4	3	4	4	4	4	3	4	3	4	2	3	3	3	3	3	5	4	6	6	5	5
2/2/2021	I Agree	2	1	1	1	3	2	1	5	5	4	5	5	5	5	5	5	5	5	2	5	2	3	3	5	5	5	5	5	5	5	5	4	5	5	4	4	4	4	2	5	2	6	7	5	6
2/2/2021	I Agree	2	1	1	1	3	5	1	4	4	4	4	4	4	4	4	5	5	5	5	5	5	5	5	5	5	5	5	5	5	5	5	5	5	5	5	5	5	5	5	7	7	7	7	7	7
2/2/2021	I Agree	1	4	1	1	5	1	6	3	4	5	4	5	4	5	4	3	5	4	5	4	5	5	5	5	4	5	5	4	5	5	5	4	5	4	5	4	5	5	5	7	6	7	6	7	7
2/2/2021	I Agree	2	1	1	1	3	5	1	4	4	4	4	4	5	5	5	5	3	4	3	3	4	3	3	4	4	5	3	3	4	4	5	5	4	4	3	3	4	3	2	3	3	3	5	5	5
2/2/2021	I Agree	1	4	1	1	3	1	3	4	3	3	4	4	4	4	4	4	4	4	3	3	3	3	3	4	4	4	4	4	4	4	4	4	4	4	4	3	3	3	2	6	5	6	6	5	6
2/2/2021	I Agree	2	3	1	1	3	5	1	5	5	4	4	4	4	5	4	4	4	5	5	4	4	4	4	5	5	4	5	4	4	5	4	5	4	4	4	5	5	5	4	6	6	7	6	5	5
2/2/2021	I Agree	1	2	1	1	3	4	6	5	5	5	5	3	4	5	4	4	3	5	5	5	5	5	5	5	4	4	4	4	4	3	3	4	4	3	3	3	3	3	1	4	4	5	5	5	5
2/2/2021	I Agree	1	1	1	1	1	5	1	5	4	4	4	5	3	5	5	5	5	4	4	5	5	5	4	4	4	5	5	5	5	5	5	5	5	5	5	5	3	3	3	3	4	5	6	4	6
2/2/2021	I Agree	2	1	1	1	3	5	1	5	5	5	5	5	5	5	5	5	5	5	2	2	2	4	4	2	2	4	5	5	5	5	5	5	5	5	1	1	5	1	1	2	2	3	3	3	3
2/2/2021	I Agree	2	1	1	1	3	2	1	3	3	5	5	4	4	5	4	4	5	3	5	4	5	4	4	5	4	5	4	4	3	5	3	4	5	4	5	4	5	4	3	5	5	6	5	6	5
2/2/2021	I Agree	1	2	1	1	4	4	4	4	4	5	3	5	5	4	4	4	3	5	3	3	3	3	4	4	5	3	4	4	5	4	5	4	5	4	4	5	4	5	5	5	6	5	6	5	5
2/2/2021	I Agree	2	5	2	2	3	1	6	2	3	5	3	4	3	3	3	2	2	3	3	4	3	2	4	3	3	2	4	3	3	2	4	3	3	2	3	3	2	4	3	2	2	2	2	2	2
2/2/2021	I Agree	2	2	1	1	2	1	1	5	5	5	5	5	5	3	4	4	4	5	2	4	4	5	5	4	3	3	3	3	3	4	3	4	5	3	3	3	3	3	4	5	4	6	4	6	5
2/2/2021	I Agree	2	1	1	1	3	5	1	5	5	5	5	5	5	5	5	5	5	5	5	5	5	5	5	5	5	5	5	4	5	3	5	5	5	5	3	3	3	5	1	7	7	7	7	7	7
2/2/2021	I Agree	2	4	1	2	4	6	1	4	4	4	4	4	4	4	4	4	4	4	4	3	4	4	4	4	4	4	4	4	4	3	4	4	4	4	4	4	4	4	4	4	5	6	5	6	6
2/2/2021	I Agree	1	4	1	1	2	4	4	5	5	5	5	5	5	5	5	5	5	5	5	5	5	5	5	5	5	5	5	5	5	5	5	5	5	5	5	5	5	5	5	7	7	7	7	7	7
2/2/2021	I Agree	2	1	1	1	1	2	1	2	3	3	3	4	4	3	3	3	4	3	2	3	4	4	4	3	4	3	3	4	4	3	1	4	3	3	3	3	3	3	2	5	5	6	6	4	5
2/2/2021	I Agree	2	1	1	1	3	5	1	4	4	4	5	4	4	4	4	4	4	5	4	5	4	4	4	5	4	4	5	5	5	3	4	4	4	4	4	4	5	5	4	5	6	5	5	5	5
2/2/2021	I Agree	1	3	4	2	1	1	5	4	4	5	4	4	4	3	4	4	5	3	4	4	4	4	5	3	3	3	4	4	5	3	3	4	3	3	3	3	3	3	2	5	6	6	5	6	6
2/2/2021	I Agree	1	1	1	1	3	5	1	4	3	4	3	4	3	4	4	3	3	3	3	5	4	4	3	5	5	4	3	3	4	4	3	4	2	4	4	3	3	2	5	4	5	5	4	5	5
2/2/2021	I Agree	2	1	4	1	3	5	1	4	4	4	4	3	3	2	2	3	3	2	2	2	3	4	4	2	2	2	2	3	3	2	2	3	3	2	1	1	1	1	1	3	3	4	4	1	3
2/2/2021	I Agree	2	2	1	1	3	2	1	5	5	5	5	4	5	4	3	3	4	4	4	4	4	4	4	4	4	4	3	2	3	3	5	4	4	4	1	1	1	1	5	5	4	5	5	5	5
2/2/2021	I Agree	2	3	4	1	3	4	3	4	4	4	5	5	4	4	5	4	3	4	2	2	3	4	4	4	4	4	4	5	5	3	3	5	4	3	5	5	5	5	2	6	5	6	6	6	6
2/2/2021	I Agree	2	1	1	1	3	5	1	4	4	4	5	3	4	4	4	5	3	5	4	5	5	5	4	5	4	5	4	4	4	5	3	4	3	5	4	4	5	4	4	5	6	6	5	5	5
2/2/2021	I Agree	2	2	1	1	3	1	3	5	4	4	4	5	5	5	5	5	5	5	3	4	4	3	4	5	5	5	5	4	4	4	5	3	4	4	4	2	3	2	2	4	2	4	6	6	6
2/2/2021	I Agree	2	1	4	1	1	5	1	4	4	5	5	5	5	5	5	5	5	5	5	5	5	3	4	4	4	3	4	5	4	3	2	5	5	3	4	4	5	4	4	6	2	4	3	5	5
2/2/2021	I Agree	2	1	1	1	3	5	1	4	4	3	3	4	4	5	4	5	4	4	3	3	3	3	3	3	3	4	3	4	4	3	3	3	4	3	5	4	4	4	2	5	4	6	6	5	5
2/2/2021	I Agree	2	2	1	1	3	1	2	4	4	4	4	5	4	4	5	4	4	5	4	4	4	4	5	4	5	4	4	4	4	4	5	4	4	4	4	4	4	4	2	5	4	5	5	6	5
2/2/2021	I Agree	2	1	4	1	3	5	2	3	3	3	4	5	5	5	5	5	5	3	3	3	3	3	3	4	4	4	4	4	4	2	2	4	4	2	2	2	2	2	2	5	5	5	5	5	5
2/2/2021	I Agree	2	2	1	1	3	4	2	4	4	4	5	5	5	4	5	5	5	3	3	3	3	3	4	4	5	5	5	5	5	4	4	3	4	4	2	2	2	2	4	6	5	6	6	6	6
2/2/2021	I Agree	2	1	1	1	2	4	2	3	3	4	4	3	4	4	4	3	3	4	4	4	3	3	3	4	4	4	4	4	4	4	4	4	3	4	3	3	3	3	2	3	3	3	3	3	3
2/2/2021	I Agree	1	3	1	1	2	1	3	2	1	2	1	3	2	1	3	2	3	1	1	3	2	3	3	1	1	2	2	3	3	1	1	1	1	1	1	1	1	1	2	6	2	7	6	1	4
2/3/2021	I Agree	1	2	4	1	3	4	6	5	5	5	5	1	5	1	5	5	1	1	1	3	3	3	3	1	1	1	1	1	1	5	4	2	3	5	1	1	1	2	3	1	1	1	1	1	1
2/3/2021	I Agree	1	2	1	1	3	1	3	5	5	5	5	1	1	1	1	1	5	1	1	1	1	1	5	1	1	1	1	1	1	5	5	5	5	5	5	5	5	5	1	1	1	1	1	1	1
2/3/2021	I Agree	2	1	1	1	3	5	1	4	4	4	4	4	4	4	4	4	4	3	3	3	2	3	3	3	2	3	3	1	2	2	3	3	3	3	3	3	3	3	4	3	3	3	3	4	5
2/3/2021	I Agree	2	1	1	1	3	5	1	5	5	5	5	5	5	4	5	5	4	5	4	3	4	3	4	3	4	4	4	5	5	5	4	4	5	5	5	5	5	5	5	7	7	7	7	7	7
2/3/2021	I Agree	1	1	1	1	3	5	1	4	4	4	4	4	3	4	4	4	4	4	3	4	4	4	3	2	4	3	3	4	4	3	4	4	4	3	4	3	4	4	4	5	6	6	5	6	5
2/3/2021	I Agree	2	1	1	1	3	5	1	5	5	5	4	5	5	5	5	5	5	4	4	4	5	5	5	5	4	5	4	5	5	5	4	4	4	5	4	5	4	3	1	7	5	6	7	5	5
2/3/2021	I Agree	2	1	1	1	3	5	1	4	3	4	4	4	4	4	4	4	4	3	3	3	3	3	3	4	3	4	4	3	3	4	3	4	3	3	3	3	4	4	2	5	5	5	5	4	4
2/3/2021	I Agree	1	1	1	1	3	5	1	5	4	5	5	5	5	5	4	4	5	5	5	5	5	4	5	5	5	5	5	5	5	5	5	5	5	5	5	5	5	5	5	7	7	7	6	5	7
2/3/2021	I Agree	2	1	1	1	3	5	1	4	4	4	4	4	4	4	4	4	4	4	4	4	4	4	4	4	4	4	4	4	4	4	4	4	4	4	4	4	4	4	2	3	5	5	5	5	5
2/3/2021	I Agree	1	1	4	1	3	5	1	4	5	5	4	5	5	5	4	5	5	5	3	4	4	3	5	5	5	5	5	4	5	4	5	4	5	5	4	5	4	4	5	5	6	6	6	6	5
2/3/2021	I Agree	1	1	1	1	1	1	1	4	4	4	4	4	4	4	4	4	5	4	3	4	5	4	4	4	4	4	4	5	4	5	5	5	3	4	5	5	5	5	5	5	2	7	7	5	6
2/3/2021	I Agree	1	1	1	1	2	4	1	5	5	5	5	5	5	5	5	5	5	5	5	5	5	5	5	5	5	5	5	5	5	2	1	5	5	1	1	1	1	1	1	7	7	7	7	7	7
2/3/2021	I Agree	2	2	1	1	3	6	1	1	1	1	1	1	1	1	1	1	1	2	1	1	1	1	1	1	1	1	1	2	2	1	2	1	1	1	1	1	1	1	2	1	1	1	1	1	1
2/3/2021	I Agree	2	2	1	1	3	1	1	5	4	4	4	4	4	4	4	4	4	4	4	4	4	4	4	5	4	4	3	4	5	3	4	4	4	4	4	4	4	4	4	5	3	5	4	5	5
2/3/2021	I Agree	2	2	1	1	2	1	2	4	5	5	3	5	5	5	5	5	5	4	2	3	3	3	4	4	3	3	3	4	3	3	4	5	5	5	4	3	4	4	4	4	5	4	4	4	3
2/3/2021	I Agree	2	3	1	1	3	2	1	4	4	3	4	5	4	3	4	5	5	3	2	3	4	3	4	3	3	3	2	4	4	2	2	4	3	3	3	3	3	3	2	4	3	4	4	3	4
2/3/2021	I Agree	2	2	1	1	3	6	1	4	4	4	4	5	5	5	5	3	4	3	4	3	4	4	5	3	3	4	4	5	5	2	4	3	3	3	4	3	4	4	2	4	3	6	6	5	7
2/3/2021	I Agree	2	1	1	1	3	5	1	4	4	4	4	4	4	4	4	4	2	1	1	3	3	4	3	1	1	1	2	1	1	4	1	4	3	4	3	3	3	3	3	1	1	1	1	1	1
2/3/2021	I Agree	2	2	1	4	1	1	1	5	5	5	5	5	5	5	5	5	5	5	5	5	5	5	5	5	5	5	5	5	5	5	5	5	5	5	5	5	5	5	5	7	7	7	7	7	7
2/3/2021	I Agree	2	4	1	2	1	6	1	3	3	2	2	3	2	2	2	3	3	2	3	3	2	2	2	2	3	2	2	2	3	2	4	3	3	4	4	4	3	3	4	4	4	4	3	3	4
2/3/2021	I Agree	1	2	1	1	3	1	3	4	4	5	5	4	4	5	5	5	5	5	3	3	4	4	4	4	4	4	4	5	4	4	5	4	4	4	4	4	4	4	3	4	5	5	6	6	6
2/3/2021	I Agree	1	3	1	1	4	1	4	4	5	5	5	3	4	3	3	3	3	3	4	4	4	4	4	5	5	5	5	3	3	4	5	4	5	5	1	1	2	1	1	6	7	5	7	7	7
2/3/2021	I Agree	1	4	1	2	1	4	6	5	5	5	5	5	5	5	5	5	5	5	5	5	5	5	5	3	5	3	5	4	4	3	5	3	4	4	4	3	2	5	2	5	6	6	5	5	5
2/3/2021	I Agree	2	3	1	1	3	1	1	4	4	4	5	4	4	5	5	5	4	4	3	4	4	4	4	4	4	4	4	5	5	4	4	4	4	4	4	4	4	4	3	5	5	5	5	5	5
2/3/2021	I Agree	1	3	1	1	3	1	4	5	5	5	5	5	5	5	5	5	5	5	4	5	5	5	5	5	5	5	5	5	5	5	5	5	5	5	5	5	5	5	5	7	7	7	7	7	7
2/3/2021	I Agree	1	5	1	3	5	4	6	3	2	4	4	3	2	4	4	3	4	4	3	2	4	3	4	2	4	2	3	4	4	3	3	4	3	4	3	3	4	3	4	4	6	2	3	6	2
2/3/2021	I Agree	1	3	1	1	4	4	6	5	5	5	5	5	5	5	5	5	5	3	5	5	5	3	5	5	5	5	5	5	5	5	5	2	5	5	1	1	1	1	1	4	4	7	7	7	7
2/3/2021	I Agree	1	3	1	1	1	1	2	5	3	3	3	3	5	5	4	5	5	3	3	3	3	3	3	3	4	3	3	3	3	3	3	3	3	3	2	3	3	3	2	4	4	5	4	4	4
2/3/2021	I Agree	1	4	3	2	3	1	5	4	4	4	4	4	4	3	3	4	3	4	4	5	5	3	5	3	4	3	5	4	4	5	4	5	5	5	4	5	5	5	2	5	7	6	6	7	6
2/3/2021	I Agree	2	1	1	1	1	5	1	5	4	4	4	4	4	5	4	5	4	4	4	4	4	4	5	4	4	4	4	5	4	4	4	5	5	4	2	2	2	2	3	5	6	5	5	5	5
2/3/2021	I Agree	2	3	1	1	3	5	1	4	4	4	4	3	4	4	4	5	4	4	2	3	3	3	3	4	4	4	4	3	4	4	5	2	3	3	3	3	3	3	1	5	3	5	5	5	5
2/3/2021	I Agree	2	3	1	1	3	1	2	3	3	4	3	2	2	3	4	4	3	2	3	3	3	4	3	2	2	3	3	2	2	3	3	4	3	3	2	2	3	2	2	3	3	4	4	3	3
2/3/2021	I Agree	2	3	1	1	3	4	3	4	3	3	3	4	4	4	4	4	4	4	3	3	3	3	3	4	4	4	4	4	4	4	3	3	4	4	2	2	3	3	2	5	5	4	5	4	4
2/3/2021	I Agree	2	3	1	1	3	4	3	3	3	4	4	3	4	4	4	3	3	3	2	3	5	4	4	4	4	4	4	4	4	3	4	4	3	3	3	3	3	3	1	5	3	4	2	5	6
2/3/2021	I Agree	1	3	1	1	2	1	1	5	4	4	5	4	4	3	3	2	3	3	3	4	3	5	4	2	2	2	2	3	3	3	5	2	3	4	2	2	2	3	1	2	4	6	5	4	5
2/3/2021	I Agree	1	3	1	1	3	1	2	4	3	4	4	4	4	5	5	5	3	4	3	4	4	3	4	4	4	4	4	4	4	4	4	5	5	4	3	3	3	3	2	3	3	6	6	5	5
2/3/2021	I Agree	2	4	4	3	2	1	2	4	4	4	4	4	4	5	5	5	4	5	5	5	5	5	5	5	5	5	5	5	5	5	4	5	5	5	5	5	4	4	2	7	7	7	7	7	7
2/4/2021	I Agree	1	1	1	1	1	5	1	4	4	5	4	5	5	4	4	4	4	3	2	3	2	3	3	4	3	3	4	3	3	3	4	3	4	3	4	3	3	3	3	4	4	6	5	5	5
2/4/2021	I Agree	1	1	1	1	3	5	2	4	4	4	4	4	5	4	4	4	4	4	4	4	2	4	4	3	3	4	4	3	3	4	4	5	4	4	3	3	3	3	5	5	5	6	6	6	6
2/4/2021	I Agree	1	3	1	1	3	1	1	4	4	5	5	5	4	4	4	5	4	5	4	4	4	3	4	4	4	4	4	4	3	4	4	4	3	4	4	4	4	4	4	5	5	6	5	5	5
2/4/2021	I Agree	2	1	1	1	3	5	1	4	4	4	4	3	3	2	3	3	2	2	1	1	1	3	4	3	3	3	3	3	3	3	4	3	3	3	3	3	3	5	1	3	3	5	4	3	3
2/4/2021	I Agree	2	1	1	1	3	5	1	4	4	5	4	4	4	5	5	4	5	4	5	5	5	4	4	4	4	4	4	4	4	4	5	4	4	4	5	4	4	4	2	5	5	6	5	6	6
2/4/2021	I Agree	1	1	1	1	3	5	2	5	5	5	5	4	4	5	5	5	5	5	4	4	4	5	5	5	5	5	5	5	5	5	5	5	5	5	5	5	5	5	5	6	6	7	6	7	7
2/4/2021	I Agree	2	2	1	1	3	5	1	3	2	3	5	3	3	5	5	5	5	5	4	3	3	3	4	5	5	5	5	5	5	5	5	5	5	5	5	5	5	5	1	3	4	7	7	7	7
2/4/2021	I Agree	1	1	1	1	3	5	1	4	4	4	4	4	3	2	3	4	4	3	3	4	4	4	3	3	2	4	4	4	4	2	3	4	4	3	3	2	2	2	4	5	2	4	5	4	5
2/4/2021	I Agree	2	1	3	1	3	5	1	4	4	4	4	4	4	4	4	4	4	4	4	4	4	4	4	4	4	4	4	4	4	4	4	4	4	4	4	4	4	4	4	5	5	5	5	5	5
2/4/2021	I Agree	1	1	4	1	3	5	2	4	4	4	4	5	5	4	3	3	3	4	2	3	3	4	4	5	5	5	5	4	4	5	5	3	4	4	3	3	3	3	1	5	5	5	5	6	6
2/4/2021	I Agree	2	1	1	1	3	5	1	4	4	4	4	4	4	4	3	4	4	3	1	3	3	3	3	4	3	3	3	2	3	3	3	3	3	3	3	3	3	3	3	4	4	4	4	3	4
2/4/2021	I Agree	1	1	4	1	3	5	1	5	5	5	5	5	5	5	5	5	5	5	5	5	5	5	5	5	5	5	5	5	5	5	5	5	5	5	2	2	3	1	1	7	7	7	7	4	7
2/4/2021	I Agree	1	3	1	1	1	1	1	5	4	4	4	5	4	4	4	4	4	5	3	4	3	5	5	4	4	5	5	3	3	4	4	5	4	4	3	3	3	3	1	6	5	5	6	6	6
2/4/2021	I Agree	2	3	1	1	3	2	1	4	4	4	4	4	4	4	4	4	4	5	4	4	4	4	4	4	4	4	4	4	4	3	3	4	4	4	4	4	4	4	4	4	4	5	6	6	6
2/4/2021	I Agree	1	1	1	1	3	5	1	4	4	4	3	3	5	3	4	3	3	5	4	4	3	5	5	3	5	4	4	4	5	4	4	4	3	3	4	3	5	4	3	5	5	5	7	6	5
2/4/2021	I Agree	2	1	4	1	3	5	1	5	5	5	5	5	5	5	5	5	5	5	5	5	5	5	5	5	4	4	5	5	4	5	4	5	4	5	5	4	5	5	2	7	7	7	4	5	5
2/4/2021	I Agree	2	1	1	1	3	2	2	5	5	5	5	5	5	5	5	5	5	5	5	5	5	5	5	5	5	5	5	5	5	5	5	5	5	5	5	5	5	5	1	7	5	7	7	7	7
2/4/2021	I Agree	2	3	1	1	3	4	5	4	4	4	4	4	4	4	4	4	4	4	3	4	3	3	3	4	4	4	4	4	4	4	4	4	4	4	3	3	3	3	2	4	5	6	6	5	6
2/4/2021	I Agree	1	2	4	1	3	5	2	3	3	2	4	5	5	4	4	5	4	2	2	5	4	4	4	4	5	3	4	4	3	4	5	4	4	3	5	4	3	5	4	4	6	4	6	4	6
2/4/2021	I Agree	1	1	1	1	1	5	1	4	4	5	5	4	4	4	4	5	5	4	2	4	3	4	3	3	4	4	4	3	4	4	4	4	4	4	4	3	2	3	1	3	5	5	5	3	5
2/4/2021	I Agree	2	1	1	1	3	5	1	5	4	4	4	4	5	5	5	5	5	3	3	3	3	4	4	3	3	3	3	3	3	4	4	4	3	4	3	3	3	3	3	5	5	5	5	5	5
2/4/2021	I Agree	2	1	2	1	3	5	1	5	5	5	5	4	5	5	5	4	4	4	3	3	5	4	5	4	5	5	5	5	5	5	4	5	5	5	5	5	5	4	4	5	6	6	6	5	5
2/4/2021	I Agree	1	4	3	2	2	4	6	5	5	5	5	4	5	4	5	5	5	5	5	5	5	4	5	5	5	5	5	5	5	5	5	5	5	5	4	5	5	5	1	7	7	7	7	7	7
2/4/2021	I Agree	2	4	1	1	4	1	5	4	4	4	4	5	5	5	5	5	5	5	4	4	5	5	5	5	5	5	5	4	5	4	4	5	5	3	4	5	4	5	1	7	6	7	7	7	7
2/5/2021	I Agree	2	1	1	1	3	5	1	4	4	4	4	5	5	4	4	4	4	3	3	3	3	3	3	3	3	3	3	4	4	2	2	4	4	2	3	3	4	3	2	4	4	4	4	4	4
2/5/2021	I Agree	2	1	1	1	3	5	1	3	3	3	3	3	3	3	3	3	3	3	3	3	3	3	3	3	3	3	3	3	3	3	3	3	3	3	3	3	3	3	3	4	4	4	4	4	4
2/5/2021	I Agree	2	1	1	1	3	5	1	4	4	4	4	5	5	4	5	4	4	4	3	3	3	4	4	3	3	3	3	3	3	3	4	4	4	4	3	3	3	3	2	3	4	4	4	4	4
2/5/2021	I Agree	2	1	4	1	3	5	1	3	3	3	4	4	3	3	4	3	3	3	3	3	3	3	3	3	3	3	3	4	3	4	3	3	3	3	3	3	3	3	3	3	4	3	4	4	4
2/5/2021	I Agree	1	1	1	1	3	5	1	4	4	3	3	5	5	4	4	4	3	4	3	4	4	4	4	4	4	4	4	3	4	5	4	3	3	3	4	4	4	4	3	5	5	5	4	5	5
2/5/2021	I Agree	2	1	1	1	3	5	1	4	4	4	4	4	4	4	2	4	4	3	3	4	4	4	4	4	3	4	4	2	4	2	3	4	4	3	4	4	4	4	2	5	4	5	5	5	5
2/5/2021	I Agree	2	1	1	1	1	5	1	5	5	5	5	4	5	5	5	4	4	5	4	4	4	5	5	5	4	4	5	4	5	5	4	4	4	5	4	5	4	5	4	5	5	7	6	5	6
2/5/2021	I Agree	2	1	1	1	3	5	1	4	3	4	4	5	3	4	4	5	4	3	2	4	4	4	4	4	4	4	5	4	4	2	2	4	4	2	2	2	2	2	1	2	2	6	6	5	5
2/5/2021	I Agree	1	1	1	1	3	5	1	5	5	5	5	5	5	5	5	5	5	5	5	5	5	5	5	5	5	5	5	5	5	5	5	5	5	5	5	5	5	5	5	7	7	7	7	7	7
2/5/2021	I Agree	1	1	1	1	3	5	1	5	5	5	5	5	5	5	5	5	5	5	5	5	5	5	4	4	5	5	4	5	4	5	4	5	4	5	5	4	4	4	5	6	7	6	6	7	6
2/5/2021	I Agree	1	1	1	1	3	5	4	5	5	5	5	4	5	4	5	5	4	3	5	3	5	5	5	5	4	5	5	5	2	5	4	3	5	5	5	5	5	4	4	7	7	4	6	6	5
2/5/2021	I Agree	2	4	4	4	5	3	6	5	5	5	5	5	5	5	5	5	5	5	5	5	5	5	5	5	5	5	5	5	5	5	5	5	5	5	5	5	5	5	5	7	7	7	7	7	7
2/5/2021	I Agree	2	1	3	1	1	6	1	2	3	3	2	4	3	5	2	4	4	3	3	2	4	3	2	5	4	4	2	4	3	4	3	4	2	4	3	4	2	3	3	4	5	6	3	5	5
2/5/2021	I Agree	1	1	1	1	3	5	2	3	3	3	4	3	3	3	4	4	3	3	4	3	3	4	4	4	5	3	4	4	4	3	4	3	3	3	4	4	3	4	3	5	5	4	6	5	5
2/5/2021	I Agree	2	1	1	1	4	5	1	4	4	3	4	4	3	3	4	3	3	3	3	5	4	4	3	3	5	3	3	5	4	3	3	4	3	3	3	4	4	5	3	5	6	6	5	4	4
2/5/2021	I Agree	2	1	1	1	3	5	1	5	4	5	5	4	5	5	4	5	4	5	4	5	5	5	5	4	5	4	5	5	4	4	4	5	5	5	4	5	5	5	5	6	5	7	6	6	5
2/5/2021	I Agree	2	1	1	1	4	5	1	4	4	5	4	5	4	5	5	4	4	5	4	5	5	4	5	5	4	4	5	4	5	5	5	5	5	5	5	4	5	5	5	6	7	6	6	7	7
2/5/2021	I Agree	2	1	1	1	3	5	1	4	4	4	4	4	4	4	4	4	4	4	3	3	3	3	4	4	4	5	4	3	3	3	4	4	4	4	4	4	4	4	1	1	4	6	6	6	6
2/5/2021	I Agree	2	4	4	2	3	1	4	3	4	4	5	5	5	4	4	5	5	4	4	4	4	5	5	4	4	4	5	5	5	5	4	5	5	5	4	5	5	5	2	7	7	7	7	7	7
2/5/2021	I Agree	1	1	1	1	3	5	1	3	3	3	3	5	4	4	4	4	4	4	3	2	1	3	2	4	4	4	4	4	4	4	4	4	4	4	4	2	2	2	4	4	2	6	6	5	5
2/6/2021	I Agree	2	2	1	1	3	4	4	5	5	5	5	5	5	5	5	3	3	5	4	4	4	5	4	5	5	5	5	5	5	5	5	5	5	5	5	5	5	5	2	6	7	7	7	7	7
2/6/2021	I Agree	1	1	4	1	3	5	1	4	4	4	4	5	3	3	3	4	3	3	3	4	3	4	3	3	3	3	3	3	3	2	4	4	3	2	3	3	3	4	2	5	5	4	5	3	4
2/6/2021	I Agree	2	1	1	1	3	5	1	4	3	2	4	4	4	5	5	5	4	3	2	3	2	3	4	2	3	4	2	2	3	3	2	4	3	2	2	2	3	3	1	3	3	5	5	5	4
2/6/2021	I Agree	1	1	4	1	3	5	3	5	5	4	4	4	5	4	5	4	5	4	4	4	4	3	4	4	5	5	5	5	5	5	5	4	5	4	5	5	5	4	4	5	5	7	5	4	4
2/6/2021	I Agree	2	1	1	1	3	5	1	4	3	4	4	3	4	4	4	4	5	4	5	5	4	4	4	5	4	4	4	4	5	4	4	4	4	5	4	4	4	4	4	6	6	6	6	6	5
2/6/2021	I Agree	1	2	1	1	4	6	1	4	4	4	5	4	3	3	4	4	2	4	3	3	2	4	4	4	4	4	2	2	3	2	2	3	2	2	2	2	2	2	3	3	3	5	5	3	3
2/7/2021	I Agree	1	1	1	1	3	5	1	4	4	4	4	4	4	4	4	4	4	4	4	4	4	4	4	4	4	4	4	4	4	4	4	4	4	4	4	4	4	4	4	5	5	5	5	5	5
2/8/2021	I Agree	1	1	1	1	3	5	1	4	4	4	4	4	4	4	4	5	5	5	3	3	4	4	4	4	4	4	4	4	3	4	3	4	4	4	4	5	3	4	5	7	7	7	7	7	7
2/8/2021	I Agree	1	1	1	1	3	5	1	3	2	3	3	3	3	2	2	3	2	2	3	3	3	3	3	2	2	2	2	2	2	3	1	2	2	2	2	2	2	2	4	2	2	2	2	2	2
2/8/2021	I Agree	2	1	2	1	3	5	1	5	5	5	5	5	5	5	5	5	5	5	4	5	4	3	5	5	5	5	5	5	5	5	5	5	5	5	5	5	5	5	2	7	5	7	7	7	7
2/8/2021	I Agree	2	1	1	1	3	5	1	3	3	3	4	4	4	4	3	3	3	3	3	3	3	3	4	4	4	4	4	4	3	3	3	3	4	4	4	4	4	4	3	4	6	6	6	6	5
2/8/2021	I Agree	2	1	1	1	3	5	1	5	5	4	4	5	5	5	5	5	3	5	5	5	4	3	4	5	5	5	5	5	5	5	5	5	5	5	2	2	2	3	1	1	5	7	7	6	7
2/8/2021	I Agree	1	1	2	1	3	5	1	5	5	2	2	4	4	4	4	4	4	4	4	4	4	4	4	4	4	4	3	3	3	3	3	3	4	3	4	3	3	3	3	5	6	5	5	5	5
2/8/2021	I Agree	1	1	1	1	3	5	1	5	4	4	4	4	5	5	5	5	5	5	3	4	5	4	4	4	4	4	4	4	4	4	5	5	4	4	4	4	5	5	1	4	3	6	6	6	6
2/8/2021	I Agree	2	1	1	1	3	5	1	3	3	3	3	2	3	4	3	3	3	2	4	3	3	4	3	4	4	3	4	3	4	3	4	4	4	3	4	3	4	4	3	4	4	5	5	4	4
2/9/2021	I Agree	1	3	1	1	3	5	1	4	3	5	4	3	5	2	2	4	5	3	1	1	2	4	2	3	4	3	4	4	5	3	4	4	5	5	3	2	2	2	1	7	5	7	4	4	5
2/9/2021	I Agree	2	4	1	2	3	1	3	5	4	5	5	4	5	5	5	4	5	5	4	4	4	4	5	4	4	4	4	4	4	4	5	4	4	4	4	4	3	4	1	5	5	7	6	6	6
2/9/2021	I Agree	2	4	1	1	3	1	2	4	3	3	3	3	4	3	4	3	4	3	3	3	3	3	3	4	3	4	3	3	4	3	3	4	3	3	3	4	3	4	3	4	5	4	4	5	4
2/9/2021	I Agree	2	4	1	1	2	4	1	4	4	4	4	5	4	2	2	3	3	4	4	3	3	4	3	4	4	4	4	3	3	3	3	2	3	3	2	3	3	3	3	6	6	6	6	4	5
2/9/2021	I Agree	1	4	1	2	3	1	3	4	4	5	5	3	4	5	5	4	5	5	3	3	4	5	4	3	3	4	4	3	3	5	4	4	5	5	3	4	4	4	2	5	6	5	5	5	5
2/9/2021	I Agree	1	4	1	1	3	1	1	5	5	5	5	5	5	5	5	5	5	5	5	4	5	5	5	5	5	5	5	5	5	5	5	5	5	5	5	5	5	5	2	7	7	7	7	7	7
2/9/2021	I Agree	1	4	1	2	3	1	2	5	4	4	5	5	4	2	3	3	4	5	3	3	2	3	4	4	3	2	2	2	3	3	4	2	3	3	2	3	3	3	1	3	2	7	6	6	5
2/9/2021	I Agree	2	3	1	1	3	6	2	4	4	3	5	5	4	4	5	4	4	4	3	4	4	4	4	3	3	5	4	4	4	4	5	5	3	3	4	4	3	4	5	5	5	4	5	5	5
2/9/2021	I Agree	2	4	1	1	2	1	1	4	4	4	4	4	4	4	4	4	4	4	4	4	4	4	4	4	4	4	4	3	4	3	4	4	4	3	4	4	3	3	3	4	4	4	5	5	5
2/9/2021	I Agree	1	4	1	1	3	4	2	5	3	4	4	4	3	4	4	4	4	3	3	3	3	3	2	3	3	4	4	4	4	4	3	4	4	3	3	2	3	3	3	4	3	5	5	4	4
2/9/2021	I Agree	2	2	1	1	3	2	2	5	3	4	4	2	4	4	4	5	3	5	2	2	2	2	3	4	3	3	4	3	4	3	4	2	3	4	3	3	3	3	2	5	5	5	5	4	4
2/9/2021	I Agree	1	1	1	1	3	5	1	4	5	5	5	5	3	3	4	4	4	1	4	4	4	4	4	5	5	4	4	4	5	2	5	5	5	5	5	5	5	4	3	6	7	7	6	4	4
2/9/2021	I Agree	2	4	1	2	4	1	4	5	5	5	5	5	4	3	3	5	4	4	3	4	4	5	5	4	4	4	4	4	4	3	4	4	5	5	3	2	3	3	3	5	4	3	4	3	3
2/9/2021	I Agree	1	4	1	1	3	1	1	3	3	4	4	4	4	4	4	4	4	4	3	3	4	4	4	3	4	4	5	3	5	3	2	5	4	3	3	2	2	4	5	6	5	4	3	4	6
2/9/2021	I Agree	1	3	1	1	3	1	4	4	5	5	5	5	5	5	5	5	4	4	4	4	4	4	5	4	4	4	4	4	5	4	5	4	4	4	3	3	3	3	2	4	5	4	4	5	5
2/9/2021	I Agree	1	4	1	2	3	4	5	3	4	4	4	4	4	2	2	2	2	3	2	3	1	2	2	3	3	4	3	3	4	4	4	4	3	4	3	3	3	3	2	5	3	5	5	5	4
2/9/2021	I Agree	1	1	1	1	3	5	1	4	4	4	4	4	4	4	4	4	4	4	4	4	4	4	4	4	4	4	4	4	4	4	4	4	4	4	4	4	4	4	4	6	6	6	6	6	6
2/9/2021	I Agree	2	4	1	1	3	1	1	4	4	3	4	4	5	5	5	5	5	5	3	3	4	4	4	4	4	4	5	5	5	5	4	4	4	4	3	3	3	3	2	5	5	6	6	6	6
2/9/2021	I Agree	2	4	1	1	3	4	6	5	5	5	5	5	5	5	5	5	5	5	5	5	5	5	5	5	5	5	5	5	5	5	5	5	5	5	5	5	5	5	5	7	7	7	7	7	7
2/9/2021	I Agree	1	4	1	1	3	1	1	5	3	3	3	5	3	3	3	3	3	3	2	3	3	3	3	3	3	3	3	3	3	3	5	3	3	3	3	3	3	3	1	4	4	5	4	4	4
2/9/2021	I Agree	2	4	1	1	3	2	1	3	3	3	3	3	3	3	3	3	3	3	3	3	3	3	3	3	3	3	3	3	3	3	3	3	3	3	3	3	3	3	3	4	4	4	4	4	4
2/9/2021	I Agree	2	3	1	2	1	6	1	4	4	3	4	3	4	4	3	4	4	4	5	5	4	4	4	3	3	4	3	4	4	4	4	4	5	4	3	4	4	3	3	5	6	6	7	6	6
2/9/2021	I Agree	1	4	1	1	3	4	2	5	5	5	5	5	5	4	4	4	4	5	3	4	4	4	4	5	5	4	5	5	5	5	5	5	5	5	3	3	3	3	1	7	7	7	7	7	7
2/9/2021	I Agree	1	4	1	3	1	4	1	3	3	3	4	1	3	1	2	3	3	3	3	3	3	3	3	3	3	3	3	3	3	3	3	3	3	3	3	3	3	3	3	4	4	4	5	4	4
2/9/2021	I Agree	2	3	1	1	3	2	2	4	4	4	4	4	4	4	4	4	4	4	4	4	4	3	3	3	3	3	3	3	3	4	4	4	4	4	2	2	2	2	4	5	3	6	6	6	5
2/9/2021	I Agree	2	4	1	1	3	1	4	5	5	5	5	5	4	5	5	5	5	5	5	5	5	5	5	5	4	5	5	5	5	5	5	5	5	5	4	4	4	4	3	7	7	7	7	7	7
2/9/2021	I Agree	2	4	1	1	3	4	1	4	4	4	3	5	3	3	3	3	3	2	3	2	2	3	3	3	3	3	4	4	4	3	3	1	2	3	1	1	1	1	3	3	2	4	4	4	4
2/9/2021	I Agree	1	4	1	1	2	1	1	4	5	5	4	5	3	3	2	2	2	4	4	4	4	3	4	4	3	3	4	3	3	4	4	2	3	4	2	3	3	3	2	5	6	5	4	4	5
2/9/2021	I Agree	1	4	1	2	2	1	6	4	4	4	4	5	4	4	4	5	4	3	5	4	5	4	4	4	3	4	4	3	3	4	4	4	5	4	3	3	3	3	2	6	5	6	7	7	6
2/9/2021	I Agree	2	4	1	1	3	2	4	4	4	4	4	4	4	4	4	4	4	4	4	4	4	4	4	4	4	4	4	4	4	4	4	4	4	4	4	4	4	4	4	5	5	5	5	5	5
2/9/2021	I Agree	1	4	4	2	4	4	6	5	5	4	5	4	4	4	4	5	4	3	5	4	4	5	4	4	3	4	4	4	4	4	5	5	5	4	3	3	4	3	3	6	7	7	6	6	7
2/9/2021	I Agree	1	4	1	1	3	4	1	3	3	4	5	4	3	4	3	4	4	3	2	2	3	3	4	3	3	3	2	2	2	3	1	3	2	3	3	3	3	2	2	5	3	5	5	4	5
2/9/2021	I Agree	2	4	1	1	3	1	5	4	4	3	4	5	5	5	4	5	5	5	4	4	4	4	4	4	4	4	4	4	4	3	3	2	4	3	1	1	1	1	1	6	5	7	7	5	6
2/9/2021	I Agree	1	1	2	2	4	4	6	4	4	5	4	5	4	4	4	4	4	4	5	5	5	4	4	4	4	4	3	4	4	4	3	4	4	4	3	4	4	3	2	6	7	7	6	5	6
2/9/2021	I Agree	2	4	1	2	3	1	3	3	3	3	3	4	4	4	3	4	3	3	4	4	3	3	4	3	3	4	4	3	3	4	4	4	3	3	3	3	3	4	2	3	3	5	5	5	5
2/9/2021	I Agree	2	4	1	1	4	1	5	5	4	4	3	3	4	3	3	3	3	2	2	3	3	4	3	3	4	4	4	3	3	3	3	3	4	3	3	4	3	2	2	4	5	4	5	4	5
2/9/2021	I Agree	2	1	1	1	3	5	1	4	5	5	5	5	5	5	5	5	5	2	2	2	1	2	1	2	2	2	2	2	2	2	5	4	4	4	5	4	4	4	2	6	2	6	6	6	6
2/9/2021	I Agree	1	3	1	1	2	1	1	3	3	3	3	3	3	4	3	3	3	3	2	3	2	4	4	2	2	2	2	2	2	2	4	4	4	3	3	3	3	3	3	4	4	3	3	3	3
2/9/2021	I Agree	2	3	1	1	3	4	2	3	3	3	3	3	3	3	3	3	3	3	3	3	3	3	3	3	3	3	3	3	3	3	3	3	3	3	3	3	3	3	3	4	4	4	4	4	4
2/9/2021	I Agree	1	4	1	1	3	1	1	3	3	3	3	3	3	3	3	3	3	3	3	3	3	3	3	3	3	3	3	3	3	3	3	3	3	3	3	3	3	3	3	4	2	3	6	4	2
2/9/2021	I Agree	1	4	1	1	3	1	3	4	5	3	4	4	5	4	4	4	4	5	2	3	3	3	3	3	3	3	3	4	4	2	3	2	3	2	2	2	2	2	2	4	3	5	5	4	4
2/9/2021	I Agree	1	3	1	1	3	4	1	3	4	4	4	5	4	4	4	4	4	5	3	3	4	4	4	4	4	4	3	5	5	2	2	3	4	2	3	3	3	2	2	4	5	5	6	6	6
2/9/2021	I Agree	1	1	1	1	1	5	1	2	2	4	2	1	4	2	4	4	2	2	1	2	2	4	4	1	2	2	2	2	4	2	2	4	2	2	1	1	1	2	1	3	5	4	4	2	2
2/9/2021	I Agree	2	4	1	1	1	2	1	4	4	4	4	4	4	4	4	4	4	4	3	4	4	4	4	4	4	4	4	4	4	4	4	4	4	5	3	3	3	3	2	4	4	4	4	4	4
2/9/2021	I Agree	2	4	1	1	3	2	1	4	4	4	4	5	5	4	3	3	3	3	3	4	3	4	4	3	4	3	5	3	4	2	3	4	3	4	3	4	3	3	3	6	3	6	6	1	6
2/9/2021	I Agree	1	4	1	2	3	1	3	4	4	4	4	5	5	2	2	2	2	4	3	3	3	4	4	4	4	5	3	4	4	3	4	4	4	4	3	3	3	3	3	5	6	4	5	4	5
2/9/2021	I Agree	2	3	1	2	3	1	3	4	4	5	5	5	4	4	4	4	4	5	4	4	3	4	4	5	5	5	5	3	3	4	4	4	4	4	4	5	3	4	2	4	5	7	6	5	5
2/10/2021	I Agree	2	4	1	1	3	1	4	4	4	4	4	4	4	3	4	3	4	4	4	4	4	4	4	4	4	4	4	5	5	4	4	3	4	4	3	3	3	3	1	5	5	7	7	7	5
2/10/2021	I Agree	1	1	1	1	3	5	1	4	4	4	4	4	4	4	4	4	4	4	4	4	4	4	4	4	4	4	4	3	3	4	3	4	4	4	3	3	3	4	3	5	4	6	6	6	6
2/10/2021	I Agree	2	4	1	1	3	1	3	5	5	5	5	5	5	4	4	4	4	5	3	4	3	3	4	4	4	4	4	4	5	3	3	3	5	4	5	5	5	5	3	3	3	5	5	4	5
2/10/2021	I Agree	2	4	1	1	2	1	3	3	4	4	3	4	4	4	4	4	4	4	3	3	3	4	4	4	4	4	4	4	4	3	3	3	4	4	4	4	3	4	2	4	4	5	5	5	5
2/10/2021	I Agree	1	4	1	1	2	2	1	2	3	4	4	5	5	3	4	5	5	4	3	4	4	4	4	3	3	3	2	2	2	2	2	4	3	4	3	2	2	2	1	2	3	6	5	3	6
2/10/2021	I Agree	2	4	1	1	1	2	1	4	4	4	4	4	4	4	4	5	4	3	4	4	3	4	4	3	4	3	4	3	5	3	4	3	4	4	3	3	3	3	2	5	4	5	5	5	5
2/11/2021	I Agree	1	3	1	1	3	4	1	4	4	4	4	5	5	4	5	4	4	4	4	4	4	3	3	4	4	4	4	4	4	4	4	4	4	4	3	3	4	3	2	3	5	6	6	5	5
2/12/2021	I Agree	2	4	1	1	3	2	2	5	5	5	5	5	5	5	5	5	5	5	4	4	4	4	4	5	5	5	5	5	5	4	5	4	5	4	5	4	4	4	3	7	5	6	6	6	6
2/16/2021	I Agree	1	1	1	1	3	5	1	4	4	4	4	4	4	4	4	4	4	4	4	4	4	4	4	4	4	4	4	4	4	4	4	4	4	4	4	4	4	4	4	5	5	5	5	5	5
2/16/2021	I Agree	2	3	1	1	3	1	2	4	4	4	4	4	4	4	4	4	4	4	4	4	4	4	4	4	4	4	4	4	4	4	4	4	4	4	4	4	4	4	2	4	3	4	4	4	4
2/16/2021	I Agree	2	3	1	1	3	2	2	5	4	5	4	2	4	3	2	3	2	3	3	2	3	5	3	3	4	3	3	3	3	5	5	5	5	5	2	2	2	2	1	1	3	5	5	4	4
2/16/2021	I Agree	1	4	1	2	3	1	6	4	3	4	4	5	5	3	4	4	3	4	5	4	3	5	4	4	5	4	5	4	3	5	4	4	3	5	5	5	4	4	5	6	7	6	7	6	7
2/16/2021	I Agree	1	3	1	1	2	1	3	5	4	5	4	3	5	3	5	4	4	5	3	3	3	4	4	4	4	5	4	5	5	4	4	5	4	4	3	4	4	4	2	5	5	6	6	7	7
2/16/2021	I Agree	2	3	1	1	3	1	4	4	4	4	3	4	4	4	4	4	4	4	3	3	3	4	4	4	4	4	4	3	3	4	4	3	4	4	4	4	3	3	2	5	2	4	6	5	5
2/16/2021	I Agree	2	3	1	1	3	5	1	5	5	5	5	5	5	5	5	5	5	5	5	5	5	5	5	5	5	5	5	5	5	5	5	5	5	5	5	5	5	5	5	7	7	7	7	7	7
2/16/2021	I Agree	1	2	3	1	3	5	1	4	4	3	3	4	3	4	3	4	4	3	3	3	3	3	4	4	3	3	3	3	4	4	4	3	4	4	3	3	3	3	2	4	4	4	5	5	5
2/16/2021	I Agree	1	3	1	1	3	1	4	3	3	2	4	5	5	3	5	5	5	3	1	1	3	3	3	3	3	2	3	4	4	3	5	4	5	5	1	1	1	1	1	5	3	6	5	6	3
2/16/2021	I Agree	2	3	1	1	1	6	2	3	3	5	5	4	2	4	3	3	3	5	3	2	2	2	4	3	3	3	4	4	3	3	4	2	4	3	3	3	3	2	2	2	6	7	6	4	4
2/17/2021	I Agree	2	4	1	1	3	1	1	4	4	4	4	4	4	4	4	4	4	4	4	4	4	4	4	4	4	4	4	4	4	4	4	4	4	4	4	4	4	4	4	5	5	5	5	5	5
2/17/2021	I Agree	2	3	1	1	2	5	1	3	4	4	3	3	4	4	3	4	3	3	3	3	3	3	4	3	3	3	4	3	3	3	3	4	3	3	2	2	3	3	3	4	3	5	4	4	4
2/17/2021	I Agree	1	3	1	1	3	2	4	4	4	5	3	3	4	3	5	2	5	4	3	5	4	4	3	5	5	4	5	3	5	4	5	4	4	5	5	4	5	4	3	5	6	5	5	4	6
2/17/2021	I Agree	2	4	1	2	1	4	5	5	5	4	4	5	5	3	5	2	4	4	4	4	3	5	5	5	5	5	5	4	4	4	5	5	5	3	2	5	5	5	1	7	6	7	7	7	7
2/17/2021	I Agree	2	1	1	1	1	5	1	4	4	4	4	3	2	3	2	2	2	2	3	3	3	4	3	2	2	2	2	2	2	3	2	3	2	2	2	2	2	2	3	4	3	4	3	3	4
2/17/2021	I Agree	2	4	1	1	3	1	6	5	4	5	4	5	4	4	5	5	4	3	4	4	5	5	4	5	4	4	4	4	4	3	5	4	4	2	2	2	4	4	4	7	4	7	7	6	6
